# Supplementary material for: LncRNA LINC01094 Promotes Cells Proliferation and Metastasis through the PTEN/AKT Pathway by Targeting AZGP1 in Gastric Cancer
Source: Cancers (Basel). 2023 Feb 16;15(4):1261. doi: 10.3390/cancers15041261 (PMC9954187; doi:10.3390/cancers15041261)
Supplement: Supplementary file 1 [file cancers-15-01261-s001.zip]

Archive with 4 entries (4 files):
- File S1 Uncropped Western Blot images.pdf
- TableS1.pdf
- TableS2.xlsx
- TableS3.xlsx
