# Supplementary material for: LncRNA LINC01094 Promotes Cells Proliferation and Metastasis through the PTEN/AKT Pathway by Targeting AZGP1 in Gastric Cancer
Source: Cancers (Basel). 2023 Feb 16;15(4):1261. doi: 10.3390/cancers15041261 (PMC9954187; doi:10.3390/cancers15041261)
Supplement: Supplementary file 1 [file cancers-15-01261-s001.zip › TableS2.xlsx]

## Sheet: 200pvalue
Gene_name	Gene_type	Type	Fold_Change	P_value	Ratio
AC114400.1	lincRNA	lncRNA gene	0.0244135	4.12e-08	3.45421e+06
AC005208.1	antisense	lncRNA gene	0.0605811	9.38e-07	15
LINC00671	lincRNA	lncRNA gene	0.0670741	2.05e-07	3.15
AC005920.4	lincRNA	lncRNA gene	0.089162	1.15e-07	2.93
RGMB-AS1	antisense	lncRNA gene	0.198818	7.61e-09	2.85
AC100773.1	lincRNA	lncRNA gene	0.153874	3.57e-07	2.77
AL451164.1	lincRNA	lncRNA gene	0.225391	2.8e-07	2.74
LINC01094	lincRNA	lncRNA gene	2.92271	1.49e-06	2.66
LINC01105	processed_transcript	lncRNA gene	0.0475378	5.93e-08	2.43
LINC01331	lincRNA	lncRNA gene	0.0929792	1.57e-06	2.32
AC100823.1	sense_intronic	lncRNA gene	0.301842	1.32e-06	2.28
AC018553.1	lincRNA	lncRNA gene	0.151319	5e-10	2.27
AP001046.1	lincRNA	lncRNA gene	0.127415	1.32e-07	2.17
LINC00982	antisense	lncRNA gene	0.0499254	2.79e-09	2.14
LINC00683	lincRNA	lncRNA gene	0.185388	1.14e-07	2.09
LINC00930	lincRNA	lncRNA gene	0.247301	2.43e-07	2.07
AL356752.1	sense_intronic	lncRNA gene	3.79288	1.36e-09	2.04
AC010776.2	antisense	lncRNA gene	0.0445543	2.34e-07	2.03
AC132154.1	TEC	lncRNA gene	0.116757	5.2e-09	1.98
AC068491.3	lincRNA	lncRNA gene	4.34864	7.7e-09	1.92
AC068491.2	lincRNA	lncRNA gene	4.2361	1.93e-08	1.87
AC103563.2	antisense	lncRNA gene	0.202986	8.18e-07	1.8
TRPM2-AS	antisense	lncRNA gene	4.01518	1.22e-06	1.75
LINC00299	lincRNA	lncRNA gene	2.41253	1.96e-06	1.7
MIR181A2HG	antisense	lncRNA gene	3.79436	8.57e-07	1.67
ATP11A-AS1	antisense	lncRNA gene	3.17939	2.23e-09	1.67
LINC00940	lincRNA	lncRNA gene	0.0959806	2.93e-09	1.66
PVT1	lincRNA	lncRNA gene	3.42092	6.64e-08	1.62
AC025271.3	lincRNA	lncRNA gene	0.14441	9.38e-09	1.59
OPCML-IT1	sense_intronic	lncRNA gene	0.158198	1.78e-06	1.53
TTTY14	lincRNA	lncRNA gene	0.403198	8.25e-08	1.53
AC012073.1	antisense	lncRNA gene	2.00032	3.17e-07	1.49
AC008268.1	lincRNA	lncRNA gene	0.0382069	1.06e-06	1.47
E2F3-IT1	sense_intronic	lncRNA gene	3.18149	7.96e-09	1.47
AC018553.2	antisense	lncRNA gene	0.180455	8.65e-09	1.47
AC017002.3	lincRNA	lncRNA gene	3.45011	1.45e-07	1.46
AC020978.4	sense_intronic	lncRNA gene	0.303723	5.19e-08	1.46
AL031587.3	antisense	lncRNA gene	0.0987316	2.94e-09	1.44
AC083855.2	antisense	lncRNA gene	2.84307	4.34e-07	1.4
TMEM75	TEC	lncRNA gene	3.47662	7.23e-08	1.4
LINC02381	lincRNA	lncRNA gene	0.203308	3.11e-11	1.4
AC025271.2	lincRNA	lncRNA gene	0.156135	5.55e-07	1.4
SNHG17	processed_transcript	lncRNA gene	2.54399	5.71e-07	1.4
AL512383.1	TEC	lncRNA gene	0.443218	6.68e-07	1.39
AL590438.1	lincRNA	lncRNA gene	0.505307	1.08e-06	1.39
MIR4435-2HG	lincRNA	lncRNA gene	3.47014	3.53e-09	1.39
AL008733.1	antisense	lncRNA gene	0.421439	6.02e-07	1.37
SOX21-AS1	lincRNA	lncRNA gene	0.196798	1.28e-08	1.37
AP000266.1	antisense	lncRNA gene	2.42198	5.42e-09	1.36
LINC01640	lincRNA	lncRNA gene	0.179103	1.26e-07	1.36
AC025857.2	sense_intronic	lncRNA gene	2.09662	1.17e-06	1.35
AC093157.1	antisense	lncRNA gene	1.9926	5.19e-07	1.33
AC022973.3	lincRNA	lncRNA gene	2.1739	4.45e-09	1.33
AL592166.1	antisense	lncRNA gene	3.01751	1.01e-06	1.31
AL360093.1	lincRNA	lncRNA gene	2.37521	1.1e-06	1.31
DLGAP1-AS2	antisense	lncRNA gene	3.15462	4.94e-08	1.31
AL354813.1	antisense	lncRNA gene	3.58227	1.86e-06	1.31
LINC01124	lincRNA	lncRNA gene	0.379435	1.77e-06	1.3
AL137847.2	antisense	lncRNA gene	0.492543	1.24e-06	1.3
DLEU1	processed_transcript	lncRNA gene	2.63452	7.1e-07	1.3
AL078459.1	antisense	lncRNA gene	2.25353	6.55e-07	1.29
ARHGEF3-AS1	antisense	lncRNA gene	2.27462	2.53e-07	1.29
C9orf106	lincRNA	lncRNA gene	0.250216	2.97e-07	1.29
AL031587.5	TEC	lncRNA gene	0.137793	1.47e-08	1.29
AC091729.3	antisense	lncRNA gene	1.51122	1.67e-06	1.28
AL133297.1	sense_intronic	lncRNA gene	1.85585	1.5e-06	1.28
EIPR1-IT1	sense_intronic	lncRNA gene	1.97754	2e-06	1.27
YEATS2-AS1	antisense	lncRNA gene	1.88973	3.48e-08	1.27
C8orf17	TEC	lncRNA gene	1.71132	1.71e-07	1.26
AL356275.1	lincRNA	lncRNA gene	0.365096	1.36e-08	1.25
AC067931.2	TEC	lncRNA gene	2.11553	4.11e-07	1.25
AL353803.5	lincRNA	lncRNA gene	0.168864	1.07e-06	1.25
LINC00957	lincRNA	lncRNA gene	0.55283	1.66e-07	1.24
AC067931.1	TEC	lncRNA gene	2.26437	3.56e-07	1.24
ZNF710-AS1	antisense	lncRNA gene	0.405364	6.32e-08	1.24
AC046143.1	antisense	lncRNA gene	1.71465	1.2e-06	1.23
AC015908.5	TEC	lncRNA gene	0.326291	2.33e-08	1.23
BACH1-IT2	lincRNA	lncRNA gene	2.14435	2.23e-08	1.22
AC021945.1	TEC	lncRNA gene	3.02566	4.81e-07	1.2
MCM8-AS1	antisense	lncRNA gene	2.64359	7.5e-07	1.2
ZFAS1	antisense	lncRNA gene	2.85323	3.88e-08	1.2
MIS18A-AS1	antisense	lncRNA gene	2.35204	9.25e-07	1.2
AC004837.2	antisense	lncRNA gene	1.92563	4.15e-07	1.19
SPAG5-AS1	processed_transcript	lncRNA gene	1.61539	1.74e-07	1.19
AC025271.4	lincRNA	lncRNA gene	0.109706	4.91e-09	1.18
AL031670.1	antisense	lncRNA gene	1.94437	1.6e-07	1.18
AL117379.1	lincRNA	lncRNA gene	1.72915	1.27e-06	1.18
MIR29B2CHG	lincRNA	lncRNA gene	0.423482	2.72e-10	1.17
AC105345.1	lincRNA	lncRNA gene	0.406556	1.45e-06	1.17
AC131009.3	sense_intronic	lncRNA gene	2.45051	3.29e-09	1.17
AC021744.1	antisense	lncRNA gene	1.92896	4.41e-08	1.16
AC080013.1	antisense	lncRNA gene	2.27341	1.14e-07	1.15
AL137244.1	sense_intronic	lncRNA gene	1.85356	1.18e-06	1.15
AC093673.1	antisense	lncRNA gene	2.35598	1.88e-07	1.14
PRC1-AS1	antisense	lncRNA gene	2.60197	1.25e-06	1.14
LIFR-AS1	antisense	lncRNA gene	0.0829706	7.99e-08	1.13
ST7-AS2	antisense	lncRNA gene	1.62493	1.4e-06	1.13
AC105235.1	TEC	lncRNA gene	2.27804	1.43e-09	1.13
SNHG15	lincRNA	lncRNA gene	2.23082	7.4e-07	1.12
AC132192.1	antisense	lncRNA gene	2.20332	5.11e-07	1.12
AC073592.7	TEC	lncRNA gene	1.83955	1.01e-06	1.12
DLGAP1-AS1	antisense	lncRNA gene	1.98803	2.85e-07	1.12
AC105101.1	TEC	lncRNA gene	0.375679	1.41e-09	1.12
AC087620.1	antisense	lncRNA gene	2.2408	1.6e-07	1.11
LINC00092	lincRNA	lncRNA gene	0.481399	6.58e-07	1.11
AC009119.3	antisense	lncRNA gene	0.400129	6.96e-09	1.11
SDCBP2-AS1	antisense	lncRNA gene	1.70596	4.65e-07	1.11
TMEM51-AS1	antisense	lncRNA gene	0.579789	7.42e-07	1.1
AC108463.2	lincRNA	lncRNA gene	3.02754	4.05e-07	1.1
RAB11B-AS1	antisense	lncRNA gene	0.509746	1.11e-08	1.1
AL031985.3	sense_overlapping	lncRNA gene	2.18097	3.96e-07	1.09
WASHC5-AS1	antisense	lncRNA gene	2.15706	9.16e-08	1.09
LINC00346	lincRNA	lncRNA gene	3.17662	2.29e-08	1.09
GAPLINC	lincRNA	lncRNA gene	4.48582	2.08e-09	1.09
LINC01270	lincRNA	lncRNA gene	3.73263	1.43e-06	1.09
AL157827.2	antisense	lncRNA gene	1.85066	5.99e-09	1.08
AC010761.1	antisense	lncRNA gene	1.69503	1.37e-07	1.08
AC092801.1	antisense	lncRNA gene	1.9253	9.34e-07	1.07
AC090952.2	lincRNA	lncRNA gene	0.159704	1.24e-06	1.07
AC015921.1	antisense	lncRNA gene	0.420672	1.07e-08	1.07
LINC01679	lincRNA	lncRNA gene	0.272462	1.26e-07	1.07
AL139423.1	antisense	lncRNA gene	0.479492	1.68e-07	1.06
AL158166.2	lincRNA	lncRNA gene	1.92403	4.32e-07	1.06
BACH1-IT1	sense_intronic	lncRNA gene	1.81801	3.94e-08	1.06
HEIH	TEC	lncRNA gene	0.689509	1.16e-07	1.05
AL157935.1	antisense	lncRNA gene	0.380623	2.07e-06	1.05
AC015871.3	sense_intronic	lncRNA gene	1.83904	8.19e-07	1.05
AL590723.1	antisense	lncRNA gene	1.99566	3.13e-10	1.04
AC022973.4	antisense	lncRNA gene	2.52946	3.71e-09	1.04
NEAT1	lincRNA	lncRNA gene	1.74652	1.32e-06	1.04
GATA6-AS1	antisense	lncRNA gene	0.157438	5.73e-11	1.04
AC024075.1	sense_intronic	lncRNA gene	0.678658	1.93e-07	1.04
BX284668.2	lincRNA	lncRNA gene	0.144653	1.09e-06	1.03
AC007637.1	sense_overlapping	lncRNA gene	0.34172	4.25e-10	1.03
AC124312.6	TEC	lncRNA gene	0.377325	2.62e-07	1.03
AC022558.2	antisense	lncRNA gene	0.243999	5.11e-07	1.03
AC015908.3	lincRNA	lncRNA gene	0.336856	1.89e-07	1.03
LINC00624	antisense	lncRNA gene	2.02405	5.14e-07	1.02
AC211476.6	lincRNA	lncRNA gene	0.371509	5.34e-08	1.02
AP001442.1	processed_transcript	lncRNA gene	1.7355	5.84e-09	1.02
AL358176.4	sense_intronic	lncRNA gene	0.152785	4.14e-08	1.01
DNAH10OS	antisense	lncRNA gene	0.441574	1.72e-07	1.01
AP002907.1	antisense	lncRNA gene	2.05129	7.82e-07	1
AC243965.2	antisense	lncRNA gene	0.462991	1.38e-06	0.994
NAGPA-AS1	lincRNA	lncRNA gene	0.315255	2.16e-09	0.994
AC008895.1	TEC	lncRNA gene	1.7809	1.93e-06	0.992
AC104447.1	TEC	lncRNA gene	1.57733	2.18e-07	0.99
COLCA1	antisense	lncRNA gene	0.301947	1.3e-06	0.985
AP004608.1	processed_transcript	lncRNA gene	0.327703	4.13e-07	0.982
STX18-IT1	sense_intronic	lncRNA gene	1.60925	7.02e-07	0.98
TMEM220-AS1	antisense	lncRNA gene	0.331263	1.03e-09	0.979
AC090948.2	antisense	lncRNA gene	2.00715	1.46e-06	0.977
LINC01768	lincRNA	lncRNA gene	0.0473367	1.96e-07	0.973
LINC02140	lincRNA	lncRNA gene	0.187518	6.08e-07	0.966
AC022001.2	antisense	lncRNA gene	1.75794	4.34e-07	0.964
TBL1XR1-AS1	antisense	lncRNA gene	1.94396	3.31e-07	0.961
AC007388.1	antisense	lncRNA gene	0.569874	9.98e-13	0.958
LINC01560	lincRNA	lncRNA gene	1.9121	1.04e-06	0.953
AC090152.1	antisense	lncRNA gene	0.501195	1.91e-06	0.951
AC092881.1	TEC	lncRNA gene	1.9277	8.92e-07	0.944
AC021106.3	TEC	lncRNA gene	2.55138	6.76e-07	0.94
AC093797.1	antisense	lncRNA gene	0.414132	2.31e-07	0.938
AC110285.1	lincRNA	lncRNA gene	0.342132	5.19e-07	0.929
AC036176.1	antisense	lncRNA gene	0.514229	2.1e-06	0.929
LHX5-AS1	antisense	lncRNA gene	0.0230975	9.5e-07	0.926
AC090206.1	sense_intronic	lncRNA gene	0.167023	1.66e-08	0.917
AC093484.4	lincRNA	lncRNA gene	1.82165	1.13e-06	0.915
LINC01012	lincRNA	lncRNA gene	3.75222	5.36e-08	0.912
AC010976.1	antisense	lncRNA gene	1.53924	1.97e-07	0.907
LINC00365	lincRNA	lncRNA gene	0.293403	7.06e-07	0.903
AL109614.1	sense_intronic	lncRNA gene	2.43518	9.49e-07	0.898
UBE2R2-AS1	antisense	lncRNA gene	2.2291	1.66e-07	0.897
AL713965.1	antisense	lncRNA gene	0.145219	1.25e-06	0.887
LIMS1-AS1	antisense	lncRNA gene	1.8528	6.92e-07	0.881
AC108472.1	antisense	lncRNA gene	0.298655	1.43e-07	0.873
AL450344.1	sense_intronic	lncRNA gene	2.3731	1.56e-06	0.87
ANKRD10-IT1	sense_intronic	lncRNA gene	2.05477	2.72e-07	0.87
AC007285.2	antisense	lncRNA gene	1.82082	4.21e-07	0.868
LINC01544	lincRNA	lncRNA gene	0.376383	1.93e-06	0.86
AL138955.1	sense_intronic	lncRNA gene	1.62178	1.58e-06	0.859
AP001372.1	antisense	lncRNA gene	3.63065	4.64e-08	0.847
AL049539.1	sense_intronic	lncRNA gene	1.87747	3.65e-07	0.846
ODF2-AS1	antisense	lncRNA gene	1.9797	1.79e-06	0.833
AL109923.1	sense_intronic	lncRNA gene	2.08242	4.12e-07	0.825
AL450344.3	sense_intronic	lncRNA gene	2.23992	7.21e-07	0.804
AP005432.1	sense_intronic	lncRNA gene	1.68237	1.75e-06	0.772
AP001439.1	antisense	lncRNA gene	1.92805	6.71e-07	0.763
AC112694.2	TEC	lncRNA gene	2.81972	2.14e-07	0.75
AL157932.1	antisense	lncRNA gene	4.54138	7.89e-09	0.749
AL032819.2	TEC	lncRNA gene	0.346496	2.69e-07	0.747
AL158847.1	antisense	lncRNA gene	0.0871431	8.66e-09	0.745
AC138932.5	antisense	lncRNA gene	1.87277	1.34e-06	0.745
PCAT18	lincRNA	lncRNA gene	0.104344	2.16e-08	0.726
AC020661.3	antisense	lncRNA gene	1.76841	8.29e-08	0.725
AC104462.1	antisense	lncRNA gene	3.14699	2.85e-08	0.708
LINC01018	lincRNA	lncRNA gene	0.145545	1.29e-06	0.704
AC139493.2	processed_transcript	lncRNA gene	0.304953	1.57e-06	0.699
AL079301.1	sense_intronic	lncRNA gene	0.189927	5.95e-07	0.632
AQP4-AS1	antisense	lncRNA gene	0.243925	1.02e-06	0.621
AC104462.2	antisense	lncRNA gene	5.90293	3.73e-08	0.558
