# Supplementary material for: LncRNA LINC01094 Promotes Cells Proliferation and Metastasis through the PTEN/AKT Pathway by Targeting AZGP1 in Gastric Cancer
Source: Cancers (Basel). 2023 Feb 16;15(4):1261. doi: 10.3390/cancers15041261 (PMC9954187; doi:10.3390/cancers15041261)
Supplement: Supplementary file 1 [file cancers-15-01261-s001.zip › TableS3.xlsx]

## Sheet: Sheet1
Accession	Description	ΣCoverage	Σ# Proteins	Σ# Unique Peptides	Σ# Peptides	Σ# PSMs	Coverage ANTISENSE_LNCRNA	# Peptides ANTISENSE_LNCRNA	# PSM ANTISENSE_LNCRNA	Coverage SENSE_LNCRNA	# Peptides SENSE_LNCRNA	# PSM SENSE_LNCRNA	# AAs	MW [kDa]	calc. pI
P01040	Cystatin-A OS=Homo sapiens OX=9606 GN=CSTA PE=1 SV=1 - [CYTA_HUMAN]	66.33	1	4	4	7	39.8	2	2	66.33	4	5	98	10.9997	5.50342
P81605	Dermcidin OS=Homo sapiens OX=9606 GN=DCD PE=1 SV=2 - [DCD_HUMAN]	42.73	1	5	5	9	12.73	2	3	42.73	5	6	110	11.2768	6.53662
P12273	Prolactin-inducible protein OS=Homo sapiens OX=9606 GN=PIP PE=1 SV=1 - [PIP_HUMAN]	42.47	1	5	5	6	13.01	2	2	34.93	4	4	146	16.5618	8.04541
P0CG48	Polyubiquitin-C OS=Homo sapiens OX=9606 GN=UBC PE=1 SV=3 - [UBC_HUMAN]	38.1	4	2	2	2				38.1	2	2	685	76.9915	7.66455
P25311	Zinc-alpha-2-glycoprotein OS=Homo sapiens OX=9606 GN=AZGP1 PE=1 SV=2 - [ZA2G_HUMAN]	36.24	1	8	8	11	20.47	5	5	27.18	6	6	298	34.2371	6.04932
Q86YZ3	Hornerin OS=Homo sapiens OX=9606 GN=HRNR PE=1 SV=2 - [HORN_HUMAN]	35.12	1	36	36	68	13.54	11	12	32.6	35	56	2850	282.228	10.0376
O60814	Histone H2B type 1-K OS=Homo sapiens OX=9606 GN=H2BC12 PE=1 SV=3 - [H2B1K_HUMAN]	33.33	17	4	4	5	19.05	2	2	26.19	3	3	126	13.8816	10.3159
P10599	Thioredoxin OS=Homo sapiens OX=9606 GN=TXN PE=1 SV=3 - [THIO_HUMAN]	32.38	1	3	3	3	8.57	1	1	23.81	2	2	105	11.7297	4.91943
P07355	Annexin A2 OS=Homo sapiens OX=9606 GN=ANXA2 PE=1 SV=2 - [ANXA2_HUMAN]	32.15	2	10	10	13	20.65	6	6	20.94	7	7	339	38.5798	7.75244
P06702	Protein S100-A9 OS=Homo sapiens OX=9606 GN=S100A9 PE=1 SV=1 - [S10A9_HUMAN]	30.7	1	3	3	5	24.56	2	2	30.7	3	3	114	13.2335	6.12549
P60174	Triosephosphate isomerase OS=Homo sapiens OX=9606 GN=TPI1 PE=1 SV=3 - [TPIS_HUMAN]	30.42	1	5	5	7	30.42	5	5	16.43	2	2	286	30.7717	5.92236
Q06830	Peroxiredoxin-1 OS=Homo sapiens OX=9606 GN=PRDX1 PE=1 SV=1 - [PRDX1_HUMAN]	30.15	1	4	5	6	21.11	3	3	13.07	3	3	199	22.0963	8.1333
P14923	Junction plakoglobin OS=Homo sapiens OX=9606 GN=JUP PE=1 SV=3 - [PLAK_HUMAN]	29.53	1	19	19	25	2.95	2	2	29.53	19	23	745	81.6927	6.13818
P13693	Translationally-controlled tumor protein OS=Homo sapiens OX=9606 GN=TPT1 PE=1 SV=1 - [TCTP_HUMAN]	27.33	1	1	1	1	27.33	1	1				172	19.5826	4.93213
P32119	Peroxiredoxin-2 OS=Homo sapiens OX=9606 GN=PRDX2 PE=1 SV=5 - [PRDX2_HUMAN]	27.27	1	6	6	6				27.27	6	6	198	21.8782	5.97314
P60709	Actin, cytoplasmic 1 OS=Homo sapiens OX=9606 GN=ACTB PE=1 SV=1 - [ACTB_HUMAN]	26.4	8	3	7	10	22.93	6	6	13.33	4	4	375	41.7097	5.47803
Q6UWP8	Suprabasin OS=Homo sapiens OX=9606 GN=SBSN PE=1 SV=2 - [SBSN_HUMAN]	25.42	1	6	6	10	3.05	1	1	25.42	6	9	590	60.5046	7.00537
P05109	Protein S100-A8 OS=Homo sapiens OX=9606 GN=S100A8 PE=1 SV=1 - [S10A8_HUMAN]	23.66	1	2	2	2				23.66	2	2	93	10.8276	7.03467
P31151	Protein S100-A7 OS=Homo sapiens OX=9606 GN=S100A7 PE=1 SV=4 - [S10A7_HUMAN]	22.77	2	3	3	3	22.77	2	2	10.89	1	1	101	11.4636	6.771
O43169	Cytochrome b5 type B OS=Homo sapiens OX=9606 GN=CYB5B PE=1 SV=3 - [CYB5B_HUMAN]	22.67	1	1	1	1				22.67	1	1	150	16.6841	4.97021
P31944	Caspase-14 OS=Homo sapiens OX=9606 GN=CASP14 PE=1 SV=2 - [CASPE_HUMAN]	21.49	1	6	6	9	16.12	3	3	15.29	5	6	242	27.662	5.57959
P62805	Histone H4 OS=Homo sapiens OX=9606 GN=H4C1 PE=1 SV=2 - [H4_HUMAN]	21.36	1	2	2	3	11.65	1	1	21.36	2	2	103	11.3604	11.356
P30050	60S ribosomal protein L12 OS=Homo sapiens OX=9606 GN=RPL12 PE=1 SV=1 - [RL12_HUMAN]	18.79	1	2	2	3	18.79	2	2	9.09	1	1	165	17.8075	9.42236
P35321	Cornifin-A OS=Homo sapiens OX=9606 GN=SPRR1A PE=1 SV=2 - [SPR1A_HUMAN]	17.98	2	1	1	1				17.98	1	1	89	9.87088	8.48486
P04406	Glyceraldehyde-3-phosphate dehydrogenase OS=Homo sapiens OX=9606 GN=GAPDH PE=1 SV=3 - [G3P_HUMAN]	17.61	1	5	5	6	4.18	1	1	17.61	5	5	335	36.0304	8.45557
Q99714	3-hydroxyacyl-CoA dehydrogenase type-2 OS=Homo sapiens OX=9606 GN=HSD17B10 PE=1 SV=3 - [HCD2_HUMAN]	17.24	1	2	2	4	17.24	2	2	9.58	1	2	261	26.9061	7.78174
P15924	Desmoplakin OS=Homo sapiens OX=9606 GN=DSP PE=1 SV=3 - [DESP_HUMAN]	17.14	3	48	48	63	3.66	11	11	16.51	46	52	2871	331.569	6.81494
O75223	Gamma-glutamylcyclotransferase OS=Homo sapiens OX=9606 GN=GGCT PE=1 SV=1 - [GGCT_HUMAN]	17.02	1	3	3	3	12.23	2	2	4.79	1	1	188	20.9943	5.13525
P01834	Immunoglobulin kappa constant OS=Homo sapiens OX=9606 GN=IGKC PE=1 SV=2 - [IGKC_HUMAN]	16.82	1	1	1	1				16.82	1	1	107	11.7578	6.52197
P35232	Prohibitin OS=Homo sapiens OX=9606 GN=PHB PE=1 SV=1 - [PHB_HUMAN]	16.18	1	2	2	3	16.18	2	2	7.35	1	1	272	29.7859	5.75732
Q9NZT1	Calmodulin-like protein 5 OS=Homo sapiens OX=9606 GN=CALML5 PE=1 SV=2 - [CALL5_HUMAN]	15.75	1	1	1	2				15.75	1	2	146	15.8828	4.43701
P08670	Vimentin OS=Homo sapiens OX=9606 GN=VIM PE=1 SV=4 - [VIME_HUMAN]	15.67	3	7	7	12	11.59	5	5	15.67	7	7	466	53.6191	5.12256
P61626	Lysozyme C OS=Homo sapiens OX=9606 GN=LYZ PE=1 SV=1 - [LYSC_HUMAN]	14.19	1	2	2	2	14.19	2	2				148	16.5263	9.15869
P0CF74	Immunoglobulin lambda constant 6 OS=Homo sapiens OX=9606 GN=IGLC6 PE=1 SV=1 - [IGLC6_HUMAN]	14.15	6	1	1	1	14.15	1	1				106	11.2695	7.23975
P32969	60S ribosomal protein L9 OS=Homo sapiens OX=9606 GN=RPL9 PE=1 SV=1 - [RL9_HUMAN]	14.06	1	1	1	2	14.06	1	1	14.06	1	1	192	21.8498	9.94971
P16403	Histone H1.2 OS=Homo sapiens OX=9606 GN=H1-2 PE=1 SV=2 - [H12_HUMAN]	13.62	5	2	3	5	13.62	3	3	8.45	2	2	213	21.3517	10.9312
P20290	Transcription factor BTF3 OS=Homo sapiens OX=9606 GN=BTF3 PE=1 SV=1 - [BTF3_HUMAN]	13.59	1	1	1	1	13.59	1	1				206	22.1544	9.37842
P0DP57	Secreted Ly-6/uPAR domain-containing protein 2 OS=Homo sapiens OX=9606 GN=SLURP2 PE=1 SV=1 - [SLUR2_HUMAN]	13.4	1	1	1	1				13.4	1	1	97	10.1528	6.62451
Q01546	Keratin, type II cytoskeletal 2 oral OS=Homo sapiens OX=9606 GN=KRT76 PE=1 SV=2 - [K22O_HUMAN]	13.17	3	3	12	21	8.93	7	8	8.78	9	13	638	65.8001	8.11865
Q02413	Desmoglein-1 OS=Homo sapiens OX=9606 GN=DSG1 PE=1 SV=2 - [DSG1_HUMAN]	13.16	1	9	9	19	11.82	8	10	10.3	7	9	1049	113.676	5.03369
P04040	Catalase OS=Homo sapiens OX=9606 GN=CAT PE=1 SV=3 - [CATA_HUMAN]	13.09	1	6	6	7	2.47	1	1	13.09	6	6	527	59.7188	7.38623
P07741	Adenine phosphoribosyltransferase OS=Homo sapiens OX=9606 GN=APRT PE=1 SV=2 - [APT_HUMAN]	12.78	1	1	1	1				12.78	1	1	180	19.5954	6.02393
P60900	Proteasome subunit alpha type-6 OS=Homo sapiens OX=9606 GN=PSMA6 PE=1 SV=1 - [PSA6_HUMAN]	12.6	1	2	2	4	12.6	2	2	12.6	2	2	246	27.3818	6.75635
P31025	Lipocalin-1 OS=Homo sapiens OX=9606 GN=LCN1 PE=1 SV=1 - [LCN1_HUMAN]	12.5	2	2	2	4	12.5	2	2	12.5	2	2	176	19.2378	5.57959
P09211	Glutathione S-transferase P OS=Homo sapiens OX=9606 GN=GSTP1 PE=1 SV=2 - [GSTP1_HUMAN]	12.38	1	1	1	1	12.38	1	1				210	23.341	5.64307
P02768	Serum albumin OS=Homo sapiens OX=9606 GN=ALB PE=1 SV=2 - [ALBU_HUMAN]	12.32	1	8	8	17	9.52	7	8	12.32	8	9	609	69.3215	6.27783
Q13162	Peroxiredoxin-4 OS=Homo sapiens OX=9606 GN=PRDX4 PE=1 SV=1 - [PRDX4_HUMAN]	12.18	1	1	2	2	9.23	1	1	2.95	1	1	271	30.5208	6.29053
P01876	Immunoglobulin heavy constant alpha 1 OS=Homo sapiens OX=9606 GN=IGHA1 PE=1 SV=2 - [IGHA1_HUMAN]	11.61	3	4	4	5	9.63	3	3	4.82	2	2	353	37.6306	6.50732
P28074	Proteasome subunit beta type-5 OS=Homo sapiens OX=9606 GN=PSMB5 PE=1 SV=3 - [PSB5_HUMAN]	11.03	1	2	2	3	6.08	1	1	11.03	2	2	263	28.4622	6.91748
P05387	60S acidic ribosomal protein P2 OS=Homo sapiens OX=9606 GN=RPLP2 PE=1 SV=1 - [RLA2_HUMAN]	10.43	1	1	1	1				10.43	1	1	115	11.6578	4.53857
P35754	Glutaredoxin-1 OS=Homo sapiens OX=9606 GN=GLRX PE=1 SV=2 - [GLRX1_HUMAN]	10.38	1	1	1	1				10.38	1	1	106	11.7682	8.08936
Q08188	Protein-glutamine gamma-glutamyltransferase E OS=Homo sapiens OX=9606 GN=TGM3 PE=1 SV=4 - [TGM3_HUMAN]	10.25	1	7	7	10	2.89	2	2	10.25	7	8	693	76.5836	5.85889
P05089	Arginase-1 OS=Homo sapiens OX=9606 GN=ARG1 PE=1 SV=2 - [ARGI1_HUMAN]	10.25	1	3	3	5	3.42	1	1	10.25	3	4	322	34.7133	7.21045
P35268	60S ribosomal protein L22 OS=Homo sapiens OX=9606 GN=RPL22 PE=1 SV=2 - [RL22_HUMAN]	10.16	1	1	1	1				10.16	1	1	128	14.7778	9.18799
Q08554	Desmocollin-1 OS=Homo sapiens OX=9606 GN=DSC1 PE=1 SV=2 - [DSC1_HUMAN]	9.96	1	7	7	11	3.69	3	3	8.72	6	8	894	99.9238	5.42725
P19013	Keratin, type II cytoskeletal 4 OS=Homo sapiens OX=9606 GN=KRT4 PE=1 SV=4 - [K2C4_HUMAN]	9.93	2	0	6	21	3.93	2	10	9.93	6	11	534	57.2498	6.60986
Q7KZN9	Cytochrome c oxidase assembly protein COX15 homolog OS=Homo sapiens OX=9606 GN=COX15 PE=1 SV=1 - [COX15_HUMAN]	9.76	1	1	1	1				9.76	1	1	410	46.0004	9.81787
P60033	CD81 antigen OS=Homo sapiens OX=9606 GN=CD81 PE=1 SV=1 - [CD81_HUMAN]	9.75	1	1	1	1				9.75	1	1	236	25.7921	5.2876
Q9H0U4	Ras-related protein Rab-1B OS=Homo sapiens OX=9606 GN=RAB1B PE=1 SV=1 - [RAB1B_HUMAN]	9.45	2	1	1	2	9.45	1	1	9.45	1	1	201	22.1572	5.73193
P25787	Proteasome subunit alpha type-2 OS=Homo sapiens OX=9606 GN=PSMA2 PE=1 SV=2 - [PSA2_HUMAN]	8.97	1	1	1	1	8.97	1	1				234	25.8823	7.43018
Q86Y46	Keratin, type II cytoskeletal 73 OS=Homo sapiens OX=9606 GN=KRT73 PE=1 SV=1 - [K2C73_HUMAN]	8.89	5	1	6	11	5.74	3	3	8.89	6	8	540	58.8867	7.2251
P16401	Histone H1.5 OS=Homo sapiens OX=9606 GN=H1-5 PE=1 SV=3 - [H15_HUMAN]	8.85	1	1	2	3	8.85	2	2	3.98	1	1	226	22.5665	10.9165
P51148	Ras-related protein Rab-5C OS=Homo sapiens OX=9606 GN=RAB5C PE=1 SV=2 - [RAB5C_HUMAN]	8.8	1	1	1	1	8.8	1	1				216	23.4678	8.41162
Q5D862	Filaggrin-2 OS=Homo sapiens OX=9606 GN=FLG2 PE=1 SV=1 - [FILA2_HUMAN]	8.78	1	11	11	12	0.88	2	2	8.36	10	10	2391	247.928	8.30908
P49720	Proteasome subunit beta type-3 OS=Homo sapiens OX=9606 GN=PSMB3 PE=1 SV=2 - [PSB3_HUMAN]	8.78	1	1	1	1	8.78	1	1				205	22.9335	6.55127
Q13185	Chromobox protein homolog 3 OS=Homo sapiens OX=9606 GN=CBX3 PE=1 SV=4 - [CBX3_HUMAN]	8.74	2	1	1	2	8.74	1	1	8.74	1	1	183	20.7984	5.32568
P18621	60S ribosomal protein L17 OS=Homo sapiens OX=9606 GN=RPL17 PE=1 SV=3 - [RL17_HUMAN]	8.7	1	1	1	2	8.7	1	1	8.7	1	1	184	21.3833	10.1694
Q96P63	Serpin B12 OS=Homo sapiens OX=9606 GN=SERPINB12 PE=1 SV=1 - [SPB12_HUMAN]	8.64	1	3	3	5	6.17	2	2	8.64	3	3	405	46.2471	5.52881
P46783	40S ribosomal protein S10 OS=Homo sapiens OX=9606 GN=RPS10 PE=1 SV=1 - [RS10_HUMAN]	8.48	2	1	1	1				8.48	1	1	165	18.8859	10.1548
P05141	ADP/ATP translocase 2 OS=Homo sapiens OX=9606 GN=SLC25A5 PE=1 SV=7 - [ADT2_HUMAN]	8.39	4	2	2	2	4.03	1	1	4.36	1	1	298	32.8312	9.68604
P19338	Nucleolin OS=Homo sapiens OX=9606 GN=NCL PE=1 SV=3 - [NUCL_HUMAN]	8.31	1	5	5	5	3.1	1	1	5.21	4	4	710	76.5684	4.70361
P07477	Trypsin-1 OS=Homo sapiens OX=9606 GN=PRSS1 PE=1 SV=1 - [TRY1_HUMAN]	8.1	3	1	1	1				8.1	1	1	247	26.5411	6.50732
Q02543	60S ribosomal protein L18a OS=Homo sapiens OX=9606 GN=RPL18A PE=1 SV=2 - [RL18A_HUMAN]	7.95	1	1	1	2	7.95	1	1	7.95	1	1	176	20.7489	10.7114
P15531	Nucleoside diphosphate kinase A OS=Homo sapiens OX=9606 GN=NME1 PE=1 SV=1 - [NDKA_HUMAN]	7.89	2	1	1	1	7.89	1	1				152	17.1377	6.18896
Q9GZV4	Eukaryotic translation initiation factor 5A-2 OS=Homo sapiens OX=9606 GN=EIF5A2 PE=1 SV=3 - [IF5A2_HUMAN]	7.84	3	1	1	1				7.84	1	1	153	16.7822	5.57959
P00441	Superoxide dismutase [Cu-Zn] OS=Homo sapiens OX=9606 GN=SOD1 PE=1 SV=2 - [SODC_HUMAN]	7.79	1	1	1	1				7.79	1	1	154	15.9259	6.12549
P30041	Peroxiredoxin-6 OS=Homo sapiens OX=9606 GN=PRDX6 PE=1 SV=3 - [PRDX6_HUMAN]	7.59	1	1	1	1				7.59	1	1	224	25.0192	6.37939
Q6S8J3	POTE ankyrin domain family member E OS=Homo sapiens OX=9606 GN=POTEE PE=2 SV=3 - [POTEE_HUMAN]	7.44	5	1	5	8	6.23	4	4	5.3	4	4	1075	121.286	6.20166
Q15828	Cystatin-M OS=Homo sapiens OX=9606 GN=CST6 PE=1 SV=1 - [CYTM_HUMAN]	7.38	1	1	1	1				7.38	1	1	149	16.5004	8.08936
Q6ZVX7	F-box only protein 50 OS=Homo sapiens OX=9606 GN=NCCRP1 PE=1 SV=1 - [FBX50_HUMAN]	7.27	1	2	2	2				7.27	2	2	275	30.8279	6.62451
Q7Z794	Keratin, type II cytoskeletal 1b OS=Homo sapiens OX=9606 GN=KRT77 PE=2 SV=3 - [K2C1B_HUMAN]	7.09	2	1	5	13	7.09	4	5	5.02	4	8	578	61.8635	5.98584
P0C0S5	Histone H2A.Z OS=Homo sapiens OX=9606 GN=H2AZ1 PE=1 SV=2 - [H2AZ_HUMAN]	7.03	15	1	1	1				7.03	1	1	128	13.5446	10.5796
Q07020	60S ribosomal protein L18 OS=Homo sapiens OX=9606 GN=RPL18 PE=1 SV=2 - [RL18_HUMAN]	6.91	1	1	1	1				6.91	1	1	188	21.6211	11.7222
Q92820	Gamma-glutamyl hydrolase OS=Homo sapiens OX=9606 GN=GGH PE=1 SV=2 - [GGH_HUMAN]	6.6	1	2	2	2				6.6	2	2	318	35.9412	7.10791
P62826	GTP-binding nuclear protein Ran OS=Homo sapiens OX=9606 GN=RAN PE=1 SV=3 - [RAN_HUMAN]	6.48	1	1	1	2	6.48	1	1	6.48	1	1	216	24.4076	7.48877
P25705	ATP synthase subunit alpha, mitochondrial OS=Homo sapiens OX=9606 GN=ATP5F1A PE=1 SV=1 - [ATPA_HUMAN]	6.33	1	3	3	4	6.33	3	3	2.35	1	1	553	59.7136	9.12939
P23284	Peptidyl-prolyl cis-trans isomerase B OS=Homo sapiens OX=9606 GN=PPIB PE=1 SV=2 - [PPIB_HUMAN]	6.02	1	1	1	1	6.02	1	1				216	23.7275	9.40771
P62491	Ras-related protein Rab-11A OS=Homo sapiens OX=9606 GN=RAB11A PE=1 SV=3 - [RB11A_HUMAN]	6.02	2	1	1	2	6.02	1	1	6.02	1	1	216	24.3784	6.56592
P13804	Electron transfer flavoprotein subunit alpha, mitochondrial OS=Homo sapiens OX=9606 GN=ETFA PE=1 SV=1 - [ETFA_HUMAN]	5.71	1	1	1	1				5.71	1	1	333	35.0576	8.38232
P84085	ADP-ribosylation factor 5 OS=Homo sapiens OX=9606 GN=ARF5 PE=1 SV=2 - [ARF5_HUMAN]	5.56	3	1	1	1				5.56	1	1	180	20.5166	6.78564
Q96HU8	GTP-binding protein Di-Ras2 OS=Homo sapiens OX=9606 GN=DIRAS2 PE=1 SV=1 - [DIRA2_HUMAN]	5.53	1	1	1	2	5.53	1	1	5.53	1	1	199	22.4706	8.76318
P30048	Thioredoxin-dependent peroxide reductase, mitochondrial OS=Homo sapiens OX=9606 GN=PRDX3 PE=1 SV=3 - [PRDX3_HUMAN]	5.47	1	1	1	1	5.47	1	1				256	27.6752	7.78174
Q16610	Extracellular matrix protein 1 OS=Homo sapiens OX=9606 GN=ECM1 PE=1 SV=2 - [ECM1_HUMAN]	5.19	1	4	4	4	2.04	1	1	3.15	3	3	540	60.6353	6.7124
Q15517	Corneodesmosin OS=Homo sapiens OX=9606 GN=CDSN PE=1 SV=3 - [CDSN_HUMAN]	5.1	1	2	2	2				5.1	2	2	529	51.4902	8.35303
Q9Y4Z0	U6 snRNA-associated Sm-like protein LSm4 OS=Homo sapiens OX=9606 GN=LSM4 PE=1 SV=1 - [LSM4_HUMAN]	5.04	1	1	1	1				5.04	1	1	139	15.3399	9.99365
Q96QA5	Gasdermin-A OS=Homo sapiens OX=9606 GN=GSDMA PE=1 SV=4 - [GSDMA_HUMAN]	4.94	1	2	2	2				4.94	2	2	445	49.3338	5.2876
P02788	Lactotransferrin OS=Homo sapiens OX=9606 GN=LTF PE=1 SV=6 - [TRFL_HUMAN]	4.93	1	3	3	4	4.93	3	3	1.41	1	1	710	78.1319	8.11865
P54652	Heat shock-related 70 kDa protein 2 OS=Homo sapiens OX=9606 GN=HSPA2 PE=1 SV=1 - [HSP72_HUMAN]	4.85	7	3	3	6	4.85	3	3	4.85	3	3	639	69.9779	5.74463
P28072	Proteasome subunit beta type-6 OS=Homo sapiens OX=9606 GN=PSMB6 PE=1 SV=4 - [PSB6_HUMAN]	4.6	1	1	1	1				4.6	1	1	239	25.3414	4.91943
Q13835	Plakophilin-1 OS=Homo sapiens OX=9606 GN=PKP1 PE=1 SV=2 - [PKP1_HUMAN]	4.55	1	3	3	3				4.55	3	3	747	82.8078	9.12939
Q9C075	Keratin, type I cytoskeletal 23 OS=Homo sapiens OX=9606 GN=KRT23 PE=1 SV=2 - [K1C23_HUMAN]	4.5	4	2	2	2				4.5	2	2	422	48.1012	6.53662
P61313	60S ribosomal protein L15 OS=Homo sapiens OX=9606 GN=RPL15 PE=1 SV=2 - [RL15_HUMAN]	4.41	1	1	1	1				4.41	1	1	204	24.1311	11.6196
Q13867	Bleomycin hydrolase OS=Homo sapiens OX=9606 GN=BLMH PE=1 SV=1 - [BLMH_HUMAN]	4.4	1	2	2	2				4.4	2	2	455	52.528	6.26514
P07339	Cathepsin D OS=Homo sapiens OX=9606 GN=CTSD PE=1 SV=1 - [CATD_HUMAN]	4.37	1	2	2	3	2.43	1	1	4.37	2	2	412	44.5236	6.53662
P35030	Trypsin-3 OS=Homo sapiens OX=9606 GN=PRSS3 PE=1 SV=2 - [TRY3_HUMAN]	4.28	1	1	1	2	4.28	1	1	4.28	1	1	304	32.508	7.48877
Q14574	Desmocollin-3 OS=Homo sapiens OX=9606 GN=DSC3 PE=1 SV=3 - [DSC3_HUMAN]	4.24	1	2	2	2				4.24	2	2	896	99.9063	6.1001
Q8IW75	Serpin A12 OS=Homo sapiens OX=9606 GN=SERPINA12 PE=1 SV=1 - [SPA12_HUMAN]	4.11	1	2	2	2				4.11	2	2	414	47.145	9.29053
Q14195	Dihydropyrimidinase-related protein 3 OS=Homo sapiens OX=9606 GN=DPYSL3 PE=1 SV=1 - [DPYL3_HUMAN]	3.86	2	1	1	1	3.86	1	1				570	61.9241	6.49365
Q16555	Dihydropyrimidinase-related protein 2 OS=Homo sapiens OX=9606 GN=DPYSL2 PE=1 SV=1 - [DPYL2_HUMAN]	3.85	1	1	1	1				3.85	1	1	572	62.2546	6.37939
Q9BXJ3	Complement C1q tumor necrosis factor-related protein 4 OS=Homo sapiens OX=9606 GN=C1QTNF4 PE=1 SV=2 - [C1QT4_HUMAN]	3.65	1	1	1	1	3.65	1	1				329	35.2337	8.26514
Q5T1A1	DC-STAMP domain-containing protein 2 OS=Homo sapiens OX=9606 GN=DCST2 PE=2 SV=2 - [DCST2_HUMAN]	3.49	1	1	1	1				3.49	1	1	773	86.1745	8.1626
P06733	Alpha-enolase OS=Homo sapiens OX=9606 GN=ENO1 PE=1 SV=2 - [ENOA_HUMAN]	3.46	2	1	1	1	3.46	1	1				434	47.1393	7.38623
P08238	Heat shock protein HSP 90-beta OS=Homo sapiens OX=9606 GN=HSP90AB1 PE=1 SV=4 - [HS90B_HUMAN]	3.31	5	2	2	2	3.31	2	2				724	83.2121	5.03369
Q5T749	Keratinocyte proline-rich protein OS=Homo sapiens OX=9606 GN=KPRP PE=1 SV=1 - [KPRP_HUMAN]	3.28	1	2	2	2	1.73	1	1	1.55	1	1	579	64.0932	8.26514
Q16560	U11/U12 small nuclear ribonucleoprotein 35 kDa protein OS=Homo sapiens OX=9606 GN=SNRNP35 PE=1 SV=1 - [U1SBP_HUMAN]	3.25	1	1	1	1				3.25	1	1	246	29.4324	9.86182
P06748	Nucleophosmin OS=Homo sapiens OX=9606 GN=NPM1 PE=1 SV=2 - [NPM_HUMAN]	3.06	1	1	1	1				3.06	1	1	294	32.5548	4.77979
A6XGL0	YjeF N-terminal domain-containing protein 3 OS=Homo sapiens OX=9606 GN=YJEFN3 PE=1 SV=1 - [YJEN3_HUMAN]	3.01	1	1	1	1				3.01	1	1	299	32.5647	6.0874
O75635	Serpin B7 OS=Homo sapiens OX=9606 GN=SERPINB7 PE=1 SV=1 - [SPB7_HUMAN]	2.89	1	1	1	1	2.89	1	1				380	42.8775	6.80029
P10619	Lysosomal protective protein OS=Homo sapiens OX=9606 GN=CTSA PE=1 SV=2 - [PPGB_HUMAN]	2.71	1	1	1	1				2.71	1	1	480	54.4311	6.60986
Q9NY93	Probable ATP-dependent RNA helicase DDX56 OS=Homo sapiens OX=9606 GN=DDX56 PE=1 SV=1 - [DDX56_HUMAN]	2.56	1	1	1	1				2.56	1	1	547	61.551	9.26123
Q32P51	Heterogeneous nuclear ribonucleoprotein A1-like 2 OS=Homo sapiens OX=9606 GN=HNRNPA1L2 PE=2 SV=2 - [RA1L2_HUMAN]	2.5	2	1	1	1				2.5	1	1	320	34.2043	8.99756
Q9UI42	Carboxypeptidase A4 OS=Homo sapiens OX=9606 GN=CPA4 PE=1 SV=2 - [CBPA4_HUMAN]	2.38	1	1	1	1	2.38	1	1				421	47.3217	6.69775
P20930	Filaggrin OS=Homo sapiens OX=9606 GN=FLG PE=1 SV=3 - [FILA_HUMAN]	2.24	1	8	8	10	1.06	2	2	2.24	8	8	4061	434.922	9.24658
Q96P16	Regulation of nuclear pre-mRNA domain-containing protein 1A OS=Homo sapiens OX=9606 GN=RPRD1A PE=1 SV=1 - [RPR1A_HUMAN]	2.24	1	1	1	1	2.24	1	1				312	35.6976	7.54736
P22735	Protein-glutamine gamma-glutamyltransferase K OS=Homo sapiens OX=9606 GN=TGM1 PE=1 SV=4 - [TGM1_HUMAN]	2.2	1	2	2	2				2.2	2	2	817	89.7303	6.03662
P06576	ATP synthase subunit beta, mitochondrial OS=Homo sapiens OX=9606 GN=ATP5F1B PE=1 SV=3 - [ATPB_HUMAN]	2.08	1	1	1	1	2.08	1	1				529	56.5246	5.40186
O76031	ATP-dependent Clp protease ATP-binding subunit clpX-like, mitochondrial OS=Homo sapiens OX=9606 GN=CLPX PE=1 SV=2 - [CLPX_HUMAN]	2.05	1	1	1	1	2.05	1	1				633	69.1807	7.57666
O43548	Protein-glutamine gamma-glutamyltransferase 5 OS=Homo sapiens OX=9606 GN=TGM5 PE=1 SV=4 - [TGM5_HUMAN]	1.94	1	1	1	1				1.94	1	1	720	80.7265	6.44287
Q8WVV4	Protein POF1B OS=Homo sapiens OX=9606 GN=POF1B PE=1 SV=3 - [POF1B_HUMAN]	1.87	1	1	1	1				1.87	1	1	589	68.0224	6.31592
P68104	Elongation factor 1-alpha 1 OS=Homo sapiens OX=9606 GN=EEF1A1 PE=1 SV=1 - [EF1A1_HUMAN]	1.73	3	1	1	2	1.73	1	1	1.73	1	1	462	50.1091	9.01221
O75342	Arachidonate 12-lipoxygenase, 12R-type OS=Homo sapiens OX=9606 GN=ALOX12B PE=1 SV=1 - [LX12B_HUMAN]	1.71	1	1	1	1				1.71	1	1	701	80.304	7.63525
Q86TJ2	Transcriptional adapter 2-beta OS=Homo sapiens OX=9606 GN=TADA2B PE=1 SV=2 - [TAD2B_HUMAN]	1.67	1	1	1	1				1.67	1	1	420	48.4396	7.82568
Q9UHX1	Poly(U)-binding-splicing factor PUF60 OS=Homo sapiens OX=9606 GN=PUF60 PE=1 SV=1 - [PUF60_HUMAN]	1.43	1	1	1	1	1.43	1	1				559	59.8376	5.2876
P38646	Stress-70 protein, mitochondrial OS=Homo sapiens OX=9606 GN=HSPA9 PE=1 SV=2 - [GRP75_HUMAN]	1.33	1	1	1	1	1.33	1	1				679	73.6348	6.16357
P42357	Histidine ammonia-lyase OS=Homo sapiens OX=9606 GN=HAL PE=1 SV=1 - [HUTH_HUMAN]	1.22	1	1	1	1				1.22	1	1	657	72.6518	6.94678
P13639	Elongation factor 2 OS=Homo sapiens OX=9606 GN=EEF2 PE=1 SV=4 - [EF2_HUMAN]	1.05	1	1	1	1				1.05	1	1	858	95.277	6.82959
P42345	Serine/threonine-protein kinase mTOR OS=Homo sapiens OX=9606 GN=MTOR PE=1 SV=1 - [MTOR_HUMAN]	0.94	1	1	1	1				0.94	1	1	2549	288.707	7.1665
O43150	Arf-GAP with SH3 domain, ANK repeat and PH domain-containing protein 2 OS=Homo sapiens OX=9606 GN=ASAP2 PE=1 SV=3 - [ASAP2_HUMAN]	0.8	1	1	1	1	0.8	1	1				1006	111.581	6.68311
O43149	Zinc finger ZZ-type and EF-hand domain-containing protein 1 OS=Homo sapiens OX=9606 GN=ZZEF1 PE=1 SV=6 - [ZZEF1_HUMAN]	0.68	1	1	1	1	0.68	1	1				2961	330.864	5.94775
P35579	Myosin-9 OS=Homo sapiens OX=9606 GN=MYH9 PE=1 SV=4 - [MYH9_HUMAN]	0.41	1	1	1	1				0.41	1	1	1960	226.392	5.60498
A0JNW5	UHRF1-binding protein 1-like OS=Homo sapiens OX=9606 GN=UHRF1BP1L PE=1 SV=2 - [UH1BL_HUMAN]	0.41	1	1	1	1				0.41	1	1	1464	164.095	6.31592
Q8IWZ3	Ankyrin repeat and KH domain-containing protein 1 OS=Homo sapiens OX=9606 GN=ANKHD1 PE=1 SV=1 - [ANKH1_HUMAN]	0.28	1	1	1	1				0.28	1	1	2542	269.291	5.73193
Q709C8	Vacuolar protein sorting-associated protein 13C OS=Homo sapiens OX=9606 GN=VPS13C PE=1 SV=1 - [VP13C_HUMAN]	0.19	1	1	1	1				0.19	1	1	3753	422.124	6.82959
